# Supplementary material for: Regulation Effects of Water and Nitrogen on the Source-Sink Relationship in Potato during the Tuber Bulking Stage
Source: PLoS One. 2016 Jan 11;11(1):e0146877. doi: 10.1371/journal.pone.0146877 (PMC4709089; doi:10.1371/journal.pone.0146877)
Supplement: S1 Dataset — (XLSX) [file pone.0146877.s001.xlsx]

## Sheet: Soil water
Soil gravimetric water content (% field capacity)
	Mean			SE
Time(DAT)	Well-watered	Moderate water stress	Serious water stress	Well-watered	Moderate water stress	Serious water stress
0	87.6	87.6	87.6	0.395308	0.151853	0.563325
26	86.9	86.9	86.9	0.467802	0.100661	0.144933
27	85.4476	76.1	77.4	0.906479	0.351724	0.473971
28	86.5888	69.038	67.2	0.100436	0.085545	0.136457
29	86.7779	69.3613	58.6814	0.126429	0.115469	0.0881875
31	86.6441	69.0554	48.6343	0.0614693	0.166144	0.0768343
32	86.4529	68.9183	48.56	0.0494549	0.0916809	0.0878248
33	89.5583	70.1368	48.7824	0.282414	0.385457	0.0551053
35	88.0827	71.0288	49.3	0.820702	0.193565	0
39	89.4801	70.7571	51.0975	0.400308	0.151453	0.564325
40	90.8455	69.6827	50.7663	0.466802	0.101661	0.145933
41	90.7186	69.6494	50.3469	0.349849	0.0784357	0.0741906
42	93.0929	73.0532	50.4269	0.244587	0.105593	0.0809935
44	90.2974	69.6077	47.3269	0.326001	0.113096	0.118961
45	90.5231	69.3218	50.65	0.1963	0.557131	0.150716
46	90.6907	69.7037	50.5063	0.235139	0.174809	0.112759
47	90.5981	68.9537	50.7491	0.401134	0.163103	0.130446
48	90.6944	69.8111	50.867	0.209116	0.0988991	0.314666
49	90.7343	70.1528	50.6062	0.162136	0.171816	0.19709
50	90.4824	70.075	50.5964	0.103339	0.22112	0.136226
51	90.363	69.7574	50.6732	0.230898	0.21972	0.182301
52	90.6194	69.6935	50.567	0.169976	0.150658	0.11544
53	90.513	69.6944	50.4295	0.103846	0.219437	0.130279
54	90.5139	69.7074	50.5116	0.152785	0.167448	0.125097
55	90.3889	69.6038	50.4402	0.19531	0.0999099	0.121609
56	90.6783	69.8069	50.7141	0.398905	0.230748	0.278034
57	90.16	69.7431	50.5344	0.63077	0.228764	0.148272
58	90.5067	69.7155	50.4625	0.2262	0.169765	0.17746
59	90.5967	69.5069	50.4719	0.259794	0.148616	0.16534
60	90.5037	69.7115	50.4948	0.148298	0.217631	0.145062
61	90.3241	69.6135	50.3672	0.0943368	0.215589	0.114715
62	90.5685	69.4327	50.4069	0.230146	0.179052	0.142179
64	90.6593	69.675	50.3569	0.24956	0.153948	0.162244
65	90.4481	69.6288	50.4483	0.207239	0.231196	0.136591
66	90.7708	69.8396	50.5125	0.283797	0.202518	0.170384
67	90.5139	69.7074	50.5116	0.153785	0.168448	0.120097
68	90.3889	69.6038	50.4402	0.19531	0.0990099	0.131609
69	90.6783	69.8069	50.7141	0.399905	0.231748	0.276034

## Sheet: Biomass
Tuber yield (g/plant)
		Mean					SE
	Time(DAT)	26	36	47	58	69	26	36	47	58	69
Well-watered	Deficient N	37.7	76.3187	88.7175	150.074	173.577	2.2921	2.6316	2.8681	1.7961	3.7575
	Sufficient N	27.1036	73.9663	107.045	224.731	273.341	3.1686	6.2134	5.0165	6.733	13.7299
	Excess N	21.0121	57.9113	78.7988	165.035	215.731	2.8025	5.8625	6.1669	13.5183	8.2156
Moderate water stress	Deficient N	37.7	47.9575	125.879	152.285	164.407	2.2921	4.8068	2.7977	3.6827	2.7486
	Sufficient N	27.1036	63.1213	151.53	203.554	257.009	3.1686	4.5077	6.9506	8.1649	9.9237
	Excess N	21.0121	62.0175	78.6637	158.35	200.461	2.8025	5.8669	5.2824	12.1352	10.9034
Serious water stress	Deficient N	37.7	46.2838	95.9763	136.825	146.761	2.2921	3.388	4.9437	4.1845	1.7103
	Sufficient N	27.1036	50.875	116.966	163.588	207.262	3.1686	3.0445	5.435	8.0219	7.74
	Excess N	21.0121	34.4138	83.8763	129.012	135.125	2.8025	4.4327	10.0233	7.3516	12.2072
Aboveground biomass (g/plant)
		Mean					SE
	Time(DAT)	26	36	47	58	69	26	36	47	58	69
Well-watered	Deficient N	4.2256	4.3336	4.45	3.288	3.32	0.207306	0.231722	0.14188	0.0593633	0.139962
	Sufficient N	4.1504	6.604	8.348	8.33	9.074	0.579231	0.647647	0.752685	0.628411	0.645233
	Excess N	3.819	5.213	6.446	5.572	7.116	0.564294	0.581261	0.577335	0.357287	0.851984
Moderate water stress	Deficient N	4.2256	4.751	4.044	3.032	2.74375	0.207306	0.163513	0.166661	0.1586	0.190206
	Sufficient N	4.1504	6.6872	7.528	7.234	6.976	0.579231	0.684922	0.548064	0.677352	0.472277
	Excess N	3.819	5.5924	7.724	6.598	7.134	0.564294	0.689184	0.574949	0.962525	0.570444
Serious water stress	Deficient N	4.2256	4.8244	3.294	2.832	2.75875	0.207306	0.25938	0.151875	0.135329	0.102999
	Sufficient N	4.1504	6.4438	5.84	5.822	5.962	0.579231	0.536993	0.45746	0.416202	0.267832
	Excess N	3.819	4.802	4.828	4.998	3.718	0.564294	0.297966	0.547288	0.421609	0.303223

## Sheet: Pn and TLA
Net photosynthetic rate (μmol CO2 m-2 s-1)
		Mean			SE
	Time(DAT)	26	47	69	26	47	69
Well-watered	Deficient N	24.2854	16.441	0	0.5974	0.4162	0
	Sufficient N	21.242	22.6401	10.6258	1.026	0.76	0.5438
	Excess N	18.56	20.7492	6.1539	0.3255	0.1942	0.1433
Moderate water stress	Deficient N	24.2854	16.8029	0	0.5974	0.37	0
	Sufficient N	21.242	19.2271	12.418	1.026	0.5673	0.7591
	Excess N	18.56	17.9252	4.7618	0.3255	0.1711	0.1503
Serious water stress	Deficient N	24.2854	14.24	0	0.5974	0.2944	0
	Sufficient N	21.242	19.8072	10.096	1.026	0.6186	0.914
	Excess N	18.56	16.3138	5.3989	0.3255	0.5669	0.5009
Total leaf area (cm2 /plant)
		Mean					SE
	Time(DAT)	26	36	47	58	69	26	36	47	58	69
Well-watered	Deficient N	1046.12	1332.56	1323.05	887.98	0	44.6516	31.2295	39.6678	45.9978	0
	Sufficient N	1065.23	1924.17	2522.67	2480.12	2188.24	93.1685	154.073	140.654	78.5548	163.345
	Excess N	997.375	1718.35	1736.18	1632.13	1641.26	142.653	175.098	107.227	121.237	161.917
Moderate water stress	Deficient N	1046.12	1316.91	1184.03	807.254	0	44.6516	14.5708	16.7093	46.4398	0
	Sufficient N	1065.23	2031.22	2177.34	1967.95	1884.87	93.1685	117.756	97.0293	122.44	93.1086
	Excess N	997.375	1680.07	1798.17	1580.98	1618.03	142.653	157.338	106.683	146.54	163.91
Serious water stress	Deficient N	1046.12	1156.21	1020.17	833.362	0	44.6516	15.623	32.5228	57.6597	0
	Sufficient N	1065.23	1580.71	1632.29	1382.05	1329.14	93.1685	64.5509	93.206	85.6849	55.1633
	Excess N	997.375	1259.36	1220.76	1134.05	888.62	142.653	109.883	111.963	68.8562	106.471

## Sheet: NRC
Non-structural reserves content in underground stems (mg g-1 dry weight)
		Mean				SE
	Time(DAT)	36	47	58	69	36	47	58	69
Well-watered	Deficient N	222.026	216.045	199.425	106.56	3.7046	5.46	8.7155	6.78
	Sufficient N	202.699	224.277	225.977	114.179	3.068	2.83	7.8999	0.747
	Excess N	177.188	182.057	231.406	121.645	13.048	3.9145	6.5426	0.0747
Moderate water stress	Deficient N	184.312	188.621	175.685	105.941	5.9961	9.05	5.8666	1.6985
	Sufficient N	200.006	204.847	235.335	124.316	1.3373	6.3707	6.6499	2.1384
	Excess N	182.691	227.978	237.502	121.421	0.2668	1.1353	0.4087	1.734
Serious water stress	Deficient N	224.944	199.633	156.396	116.073	4.591	20.8232	3.6535	7.5424
	Sufficient N	172.538	209.751	141.5	118.439	0.9672	4.8322	3.2137	5.12
	Excess N	191.272	161.97	157.866	126.242	8.1939	10.0587	14.3781	3.2384
Non-structural reserves content in leaves (mg g-1 dry weight)
		Mean				SE
	Time(DAT)	36	47	58	69	36	47	58	69
Well-watered	Deficient N	68.992	74.6086	68.4209	0	1.278	1.0025	1.7146	0
	Sufficient N	73.7101	70.0122	61.7785	61.9951	0.9374	3.2208	0.1363	0.1411
	Excess N	62.2559	81.7596	94.4327	88.6732	1.6206	3.1157	4.2891	1.5065
Moderate water stress	Deficient N	89.4283	88.0374	79.9857	0	4.7791	1.6991	2.796	0
	Sufficient N	89.7013	93.0333	82.2561	66.4755	2.65	3.6337	1.5783	3.0488
	Excess N	94.6018	100.91	102.303	88.4156	2.8344	3.8571	1.0806	2.0175
Serious water stress	Deficient N	99.5652	92.5108	91.6126	0	1.1133	2.0563	1.2571	0
	Sufficient N	101.163	104.55	105.081	77.9964	2.1466	1.8946	0.854	1.7064
	Excess N	84.8611	103.113	112.279	100.446	0.7849	0.2155	2.3786	1.0465

## Sheet: Tuber distribution
Each tuber weight per treatment (8 plants)
Time	Well-watered			Moderate water stress			Serious water stress					Frequency
	Deficient N	Sufficient N	Excess N	Deficient N	Sufficient N	Excess N	Deficient N	Sufficient N	Excess N			Well-watered			Moderate water stress			Serious water stress
36 DAT	28.75	24.98	27.88	24.21	30.27	33.82	29.21	23.71	27.85		group	Deficient N	Sufficient N	Excess N	Deficient N	Sufficient N	Excess N	Deficient N	Sufficient N	Excess N
	23.91	23.83	27.44	22.34	22.05	32.22	22.52	18.84	18.13		10	33	42	12	25	29	17	17	27	20
	22.84	22.96	22.24	20.98	21.11	23.99	18.56	17.93	17.47		20	19	17	19	12	15	16	16	18	10
	21.3	22.62	22.12	19.54	20.27	21.17	18.15	16.13	14.72		30	7	5	5	3	4	5	2	1	1
	20.64	20.23	20.04	17.95	20.1	21.13	16.93	14.86	13.76		40	0	0	0	0	1	2	0	0	0
	20.63	16.75	18.93	17.42	17.82	21.08	16.67	14.61	13.73		50	0	0	0	0	0	0	0	0	0
	20.58	16.51	18.53	15.73	17.44	20.94	15.9	14.27	13.3		60	0	0	0	0	0	0	0	0	0
	18.78	15.69	18.23	14.74	17.4	18.22	14.55	13.62	12.45		70	0	0	0	0	0	0	0	0	0
	18.18	15.22	18	13.88	17.21	17.8	14.5	13.5	12.21		80	0	0	0	0	0	0	0	0	0
	17.88	14.95	17.13	13.55	16.55	16.37	14.11	13.07	11.1		90	0	0	0	0	0	0	0	0	0
	17.74	14.63	16.62	13.3	16.17	15.51	13.88	12.84	10.24		100	0	0	0	0	0	0	0	0	0
	15.08	14.13	15.74	12.36	14.41	15.32	13.88	12.77	9.21
	14.17	14	15.59	11.92	14.07	15.29	13.58	12.46	9.13
	13.08	13.01	15.36	11.56	13.33	15	11.99	11.86	8.87
	13.01	12.98	15.31	11.31	12.7	13.89	11.39	11.42	8.08
	12.95	12.79	15.21	8.96	10.67	13.44	11.31	11.3	7.81
	12.83	12.74	14.65	8.34	10.64	13.18	11.03	11.04	7.51
	12.73	12.19	13.81	8.27	10.58	12.86	10.77	10.89	7.26
	12.45	12.12	12.94	8.07	10.53	11.51	9.18	10.06	6.8
	12.43	10.73	12.61	7.98	10.3	11.36	8.51	8.82	5.63
	12.38	10.55	12.04	7.88	9.99	11.14	8.44	8.63	5.27
	12.26	10.05	11.1	7.71	9.58	10.93	7.44	8.58	4.98
	12.03	10	11.01	7.39	9.57	10.66	6.97	8.03	4.64
	11.4	9.79	10.18	6.92	9.02	9.33	5.64	8.02	4.43
	10.89	9.58	9.39	6.46	8.93	9	5.46	7.43	4.13
	10.01	9.19	7.85	5.73	8.88	8.39	5.36	7.34	4
	9.6	8.9	6.32	5.73	8.5	8.14	5.21	7.29	3.31
	9.58	8.74	5.29	5.6	7.99	7.08	4.81	6.59	2.58
	9.47	8.6	5.04	5.5	7.84	6.8	4.62	6.38	2.48
	9.15	8.42	5.02	4.79	7.62	6.39	4.45	6.1	1.53
	9.06	8.35	4.96	4.72	6.87	6.21	4.44	5.82	1.33
	8.75	8.32	3.7	4.67	6.61	6	4.13	5.67
	8.33	8.24	3.57	4.4	6.36	5.03	2.78	5.66
	8.21	7.83	3.47	4.37	6.27	4.78	2.59	5.11
	7.36	7.75	1.66	3.59	5.98	4.46	1.31	4.83
	7.08	7.23	1.52	3.28	5.97	4.14		4.7
	7.02	7.04		2.81	5.85	3.79		4.57
	6.69	6.87		2.78	5.59	2.77		4.42
	6.49	6.17		2.25	5.41	2.75		3.18
	6.41	6.14		1.86	5.24	1.2		3.06
	6.36	6.08			4.85			2.64
	6.12	6			4.77			1.86
	5.89	5.9			4.44			1.53
	5.85	5.8			4.27			1.29
	5.85	5.69			3.53			1.07
	5.58	5.51			3.29			1.03
	5.39	5.5			3.08
	4.85	5.5			1.35
	4.84	5.32			1.03
	4.51	5.16
	3.79	5.04
	3.53	4.96
	3.35	4.6
	3.14	4.28
	2.57	3.88
	1.95	3.14
	1.56	2.72
	1.28	2.33
	1.26	2.27
		2.16
		2.09
		1.97
		1.48
		1.22
47 DAT	48.55	59.59	37.84	45.11	55.5	37.85	55.88	51	40.05			Frequency
	45.03	45.11	32.88	43.81	49.86	34.25	40.07	40.91	32.71			Well-watered			Moderate water stress			Serious water stress
	41.11	41.91	30.05	39.08	45.95	33.28	38.35	40.36	32.4		group	Deficient N	Sufficient N	Excess N	Deficient N	Sufficient N	Excess N	Deficient N	Sufficient N	Excess N
	37.77	37.02	29.21	36.64	41.93	31.65	35.41	39.04	31.96		10	17	17	19	17	13	13	25	22	18
	30.82	33.65	28.95	35.81	41.02	30.51	32.31	38.83	27.93		20	18	16	12	13	19	7	16	24	12
	28.3	31.69	27.79	35.52	38.43	30.04	27.92	34.56	27.63		30	6	10	11	13	14	11	8	7	11
	24.07	31.19	27.48	35.31	38.15	28.45	27.51	31.93	26.09		40	2	5	3	9	7	6	3	5	3
	23.43	30.77	26.88	34.13	37.11	27.07	27.34	30.63	23.38		50	3	2	0	2	4	0	1	2	1
	23.24	25.76	26.56	34.02	36.64	25.78	25.53	29.03	23.08		60	0	1	0	0	1	0	1	1	0
	22.75	25.28	25.71	33.28	36	25.49	23.2	27.77	22.36		70	0	0	0	0	0	0	0	0	0
	20.12	23.81	23.67	33.24	35.49	23.85	23.19	27.47	21.95		80	0	0	0	0	0	0	0	0	0
	19.99	23.58	23.47	29.57	34.77	22.5	21.78	26.85	21.67		90	0	0	0	0	0	0	0	0	0
	19.57	23.4	21.68	29.47	28.99	22.44	20.04	26.78	20.98		100	0	0	0	0	0	0	0	0	0
	18.2	22.27	20.8	28.6	28.59	21.77	19.35	22.61	20.56
	17.74	21.78	19.92	27.33	27.81	21.04	17.79	20.7	20.22
	17.67	21.6	19.23	26.5	27.76	20.69	17.34	19.03	19.56
	17.16	21.33	18.53	25.8	23.99	20.32	16.29	18	19.49
	16.26	20.29	15.86	23.78	23.96	18.7	16.12	17.71	19.22
	16.24	18.84	14.2	23.67	23.14	17	15.2	17.11	17.92
	14.8	17.34	13.86	23.6	23.01	15.17	14.69	16.96	17.45
	14.19	17.12	13.19	21.89	22.93	14.95	14.35	16.14	13.98
	13.49	16.89	12.98	20.76	22.26	13.97	14.27	14.98	13.64
	13.1	16.32	11.73	20.66	21.29	10.88	13.7	14.43	13.56
	12.56	16.16	11.26	20.49	21.18	10.27	13.6	14.22	13.43
	12.5	15.71	10.81	19.22	21.09	9.87	12.22	12.96	12.59
	12.34	15.22	10.59	19.1	20.16	9.65	12.05	12.91	11.69
	11.2	14.75	9.35	16.15	19.94	9.31	11.27	12.89	10.63
	11.15	14.47	9	15.71	19.18	7.65	11.15	12.66	9.54
	10.85	13.76	7.3	15.23	18.9	7.09	10.69	12.6	9.28
	9.53	13.5	6.91	15.01	18.63	7.01	9.9	12.4	8.48
	9.53	12.76	6.09	15	18.52	6.06	9.72	11.85	8.2
	8.2	12.09	4.78	14.19	18.43	4.47	9.48	11.76	7.51
	7.98	11.03	4.39	13.77	17.68	3.1	9.35	11.68	7.2
	7.18	10.53	4.14	12.58	17.23	2.18	9.1	11.55	6.77
	6.23	9.01	2.93	11.49	16.84	1.79	8.19	11.38	5.06
	6.21	8.67	2.54	11.13	16.22	1.49	8.08	11.23	4.34
	6.05	8.13	2.31	10.52	16.09	1.29	7.76	10.96	3.79
	5.61	6.94	2.3	9.13	15		7.49	10.88	3.55
	5.34	6.43	2.12	8.47	14.94		6.99	10.88	3.49
	5.26	6.12	1.73	8.33	14.55		6.3	10	3.35
	4.91	5.96	1.67	7.76	12.43		6.02	9.98	3.18
	3.71	5.19	1.59	6.89	12.03		5.74	8.82	2.85
	2.8	3.89	1.46	6.77	11.82		4.11	8.82	2.51
	1.44	3.7	1.39	6.57	11.77		4.01	8.54	1.4
	1.32	2.75	1.21	6.19	10.74		3.93	7.8	1.25
	1.19	2.59		5.64	9.97		3.85	7.61
		2.48		4.87	9.68		3.71	6.99
		2.32		4.51	9.38		2.87	6.16
		1.6		4.13	9.27		2.52	5.03
		1.57		3.32	8.89		2.09	4.95
		1.11		1.81	8.06		2.05	4.54
				1.77	8.02		1.66	4.01
				1.55	4.59		1.53	3.96
				1.08	4.57		1.49	3.48
					4.23			3.44
					3.57			3.23
					1.72			2.77
					1.38			2.42
								2.39
								1.82
								1.21
58 DAT	63.6	96.17	92.41	58.42	75.9	91.1	59.84	53.12	60.95			Frequency
	53.87	96.07	60.83	51.64	58.28	72.03	55.52	47.82	54.04			Well-watered			Moderate water stress			Serious water stress
	47.2	79.59	49.29	49.31	56.04	57.24	43.86	44.83	47.21		group	Deficient N	Sufficient N	Excess N	Deficient N	Sufficient N	Excess N	Deficient N	Sufficient N	Excess N
	46.27	69.13	46.97	46.81	52.74	54.55	42.23	44.41	45.79		10	8	8	7	8	12	7	12	17	6
	38.14	57.51	46.56	42.75	51.1	51.74	40.83	42.48	41.64		20	18	7	6	18	15	9	18	20	11
	37.93	52.78	42.99	41.16	50.56	47.89	38.37	40.64	41.23		30	18	19	9	11	9	9	12	16	15
	37.84	52.01	42.62	39.47	48.02	47.82	37.25	40.12	39.07		40	7	12	14	10	10	9	6	6	5
	36.3	50.96	41.05	39.09	47.34	47.67	33.54	38.97	37.57		50	2	4	7	4	10	5	3	6	4
	35.46	49.89	40.21	37.33	44.59	42.46	33.38	38.15	36.95		60	1	4	0	2	5	3	2	1	1
	34.67	47.5	38.79	36.87	43.53	42.14	32.31	38.14	36.46		70	1	1	1	0	0	0	0	0	1
	33.65	45.43	36.48	34.6	43.21	38.39	30.34	32.55	30.53		80	0	1	0	0	1	1	0	0	0
	29.9	44.88	35.82	32.89	42.59	37.49	29.55	31.73	29.5		90	0	0	0	0	0	0	0	0	0
	29.33	39.51	35.46	30.77	42.48	34.46	27.05	30.07	29.33		100	0	2	1	0	0	1	0	0	0
	28.9	39.18	34.82	30.56	42.06	34.07	27.01	29.21	26.79
	28.79	39.18	34.71	30.41	42	32.29	26.22	28.9	26.05
	25.89	36.86	34.62	30.3	40.84	32.02	25.43	28.41	25.81
	25.83	36.67	33.99	29.62	38.95	31.68	24.24	28.04	23.75
	25.54	36.21	33.11	27	38.78	31.67	24.05	27.72	22.84
	25.38	35.09	33	26.3	38.1	31.23	23.46	26.3	22.61
	25.24	34.89	32.93	24.64	36.58	29.86	23	25.72	22.32
	25.16	34.48	32.73	24.52	36.02	29.85	21.93	24.93	21.31
	23.99	32.79	32.54	23.66	35.97	28.6	21.44	23.73	21.26
	23.61	31.32	31.15	23.3	34.48	28.21	20.38	23.17	21.21
	23.47	30.05	29.46	22.83	32.96	27.4	19.43	22.47	20.44
	23.4	29.79	29.36	21.88	32.17	27.07	18.74	21.56	20.25
	21.96	29.36	29.17	21.22	30.97	24.78	18.48	21.34	20.15
	21.42	28.95	28.94	20.44	29.91	22.05	17.17	21.17	19.75
	21.26	28.9	28.28	19.4	25.13	20.77	17.13	20.83	18.73
	20.84	28.3	27.15	19.24	24.97	19.93	16.89	20.47	18.67
	18.76	28.16	26.6	19.08	24.47	19.27	16.87	19.76	18.15
	16.88	27.27	24.54	18.33	22.62	16.34	16.54	19.48	16.9
	16.71	27.16	22.94	17.87	21.55	16.18	15.1	19.06	16.65
	16.57	26.77	19.26	16.86	21.54	15.55	14.61	17.99	12.88
	15.63	25.81	16.52	16.23	21.32	12.51	13.91	16.95	12.32
	14.33	24.27	15.91	15.62	21.29	11.99	13.82	16.67	11.77
	14.12	23.32	13.55	15.43	18.77	11.46	13.64	15.76	11.34
	13.44	22.37	12.68	15.09	18.45	10.67	13.56	15.35	10.31
	13.08	22.17	10.42	15.01	16.14	8.18	13.48	15.21	9.01
	12.94	21.74	9.92	14.66	15.27	7.89	12.58	15.19	8.68
	12.89	21.6	8.72	14.15	14.57	7.07	11.97	14.85	7.29
	12.59	21.11	6.48	13.27	14.41	6.69	11.1	13.91	7.11
	12.4	20.93	5.31	12.74	13.85	2.73	9.76	13.66	4.19
	11.89	20.57	4.25	11.78	13.57	1.62	9.08	12.87	3.01
	11.48	19.14	3.19	11.6	13.33	1.02	8.36	12.74
	10.82	18.44	3.16	10.73	12.4		8.23	11.4
	10.75	17.12		8.44	12.01		8.12	11.32
	10.62	16.74		7.57	11.44		7.45	11.2
	9.7	15.91		6.6	11.16		6.15	10.86
	9.34	12.75		5.76	11.05		6.06	10.44
	7.42	12.2		4.96	10.85		5.89	9.95
	4.63	8.02		4.68	9.97		4.77	9.78
	3.21	7.88		2.7	9.18		2.54	9.43
	1.78	6.57		2.69	8.79		1.35	8.62
	1.38	5.09			8.68			8.13
	1.28	4.99			6.39			7.98
		2.37			5.55			7.96
		1.21			5.46			6.94
		1.07			5.13			4.78
					4.73			4.4
					2.33			4.27
					1.13			4.09
					1.32			2.08
								1.84
								1.65
								1.64
								1.56
69 DAT	63.03	96.78	94.78	75.59	92.14	84.99	77.63	77.42	68.24			Frequency
	50.75	91.61	93.88	61.17	86.48	68.33	62.1	68.22	58.82			Well-watered			Moderate water stress			Serious water stress
	48.76	80.87	83.62	57.1	83.52	65.47	60.6	67.58	54.38		group	Deficient N	Sufficient N	Excess N	Deficient N	Sufficient N	Excess N	Deficient N	Sufficient N	Excess N
	48.57	78.81	62.4	56.56	77.49	59.49	55.64	62.16	53.34		10	11	10	2	9	11	9	9	8	10
	48.43	74.28	59.7	51.92	75.81	58.71	49.99	60.84	52.79		20	15	18	11	15	16	14	15	8	10
	47.16	72.05	53.37	51.16	72.45	56.08	49.2	59.63	52.71		30	17	10	6	9	8	12	9	18	8
	39.36	65.13	52.75	49.7	68.24	52.26	43.38	58.94	47.56		40	11	11	9	7	11	8	8	8	5
	39.05	63.25	50.64	48.27	66.6	49.43	40.18	57.97	45.34		50	4	8	11	5	7	8	4	5	4
	38.13	59.71	50.3	45.29	58.13	42.82	33.39	51.89	43.73		60	1	4	5	4	4	4	1	4	5
	37.76	57.36	48.9	41.56	54.62	42.36	33.18	47.19	43.69		70	1	2	1	1	2	2	2	4	1
	36.32	56.39	46.51	40.54	53.68	41.97	32.79	44.96	36.48		80	0	3	0	1	3	0	1	1	0
	33.91	51.41	45.31	39.92	50.43	41.87	31.88	42.7	36.03		90	0	1	1	0	2	1	0	0	0
	32.03	49.86	44.41	34.22	46.56	41.52	31.81	41.05	33.57		100	0	2	2	0	1	0	0	0	0
	31.53	49.76	43.81	33.24	44.74	41.05	31.62	40.31	32.2
	31.41	43.7	42.93	32.01	43.32	40.21	30.52	39.66	31.53
	30.61	43.41	42.66	31.81	43.16	38.27	30.12	38.27	28.2
	30.59	43.32	42.56	31.72	41.61	37.05	28.22	38.13	27.94
	29.13	41.74	41.2	30.24	41.34	36.71	27.57	36.96	26.58
	28.64	41.53	40.98	29.31	40.4	36.7	26.9	33.04	26.17
	28.05	40.47	40.06	28.74	39.11	35.68	25.14	32.66	25.47
	25.67	39.36	39.93	28.44	38.16	31.06	25.06	32.55	23.36
	25.11	38.33	37.69	26.46	37.08	30.83	24.22	30.96	22.2
	24.92	38.08	37.31	25.81	35.59	30.36	23.8	29.65	21.68
	24.62	37.81	37.11	24.07	35.58	25.82	21.5	29.09	19.94
	24.58	37.1	35.45	22.02	34.41	25.64	20.61	29.06	18.31
	24.51	35.57	32.86	21.27	33.61	24.54	18.84	27.95	15.97
	23.63	35.24	32.78	20.65	33.22	22.5	18.67	27.78	14.36
	22.72	33	30.32	19.78	32.8	22.29	17.35	27.25	13.01
	22.16	30.76	30.25	19.74	32.14	22.12	16.06	27.06	11.58
	22.16	30.65	29.57	17.66	31.14	21.58	15.39	26.7	11.28
	21.43	30.45	29.18	17.04	28.96	21.17	14.76	25.08	11.05
	21	29.94	26.05	16.29	28.18	21.06	14.15	22.47	10.4
	20.39	27.99	24.84	15.03	27.29	20.71	13.73	22.29	10.27
	20.31	27.91	21.97	14.2	26.52	20.64	13.35	22.09	9.5
	19.31	27.57	20.62	14.18	26	20.23	12.4	21.84	8.84
	18.85	26.97	19.4	14.11	25.24	19.6	12.01	20.97	7.45
	17.53	26.04	18.78	13.65	23.2	18.97	11.68	20.91	5.54
	17.04	25.77	17.46	13.19	22.87	17.59	11.52	20.89	5.38
	16.34	25.21	17.33	12.52	19.69	16.99	10.2	20.56	5.07
	15.63	23.62	17.14	12.36	19.3	16.6	10.15	20.35	3.38
	15.17	22.44	16.98	11.62	19.19	15.85	8.24	18.17	2.62
	14.74	19.71	16	10.89	18.32	14.62	6.36	17.96	2.53
	13.87	18.58	12.43	9.11	17.34	14.45	6.11	17.94	1.25
	13.7	18.22	11.79	8.9	17.2	13.89	5.97	15.49
	13.54	17.69	11.66	8.34	17.04	12.93	5.92	15.09
	11.99	17.62	10.12	6.78	16.71	12.26	5.26	12.77
	11.42	17.61	7.8	4.93	16.29	12.06	4.29	12.02
	11.18	17.2	1.43	4.93	16.22	11.63	2.8	10.47
	10.52	15.69		4.71	15.47	10.75	1.51	6.93
	9.68	15.53		3.29	14.95	9.48		4.96
	8.26	15.22		2.58	14.95	8.66		4.76
	8.24	14.78			13.99	8.51		4.37
	7.45	14.69			13.85	8.45		3.91
	7.15	13.78			10.99	7.85		3.19
	6.58	12.39			9.66	7.27		1.34
	6.43	11.33			9.59	6.36		1.33
	6	10.53			7.78	5.73
	4.29	10.48			7.15	1.25
	2.92	10.48			7
	2.87	9.59			5.51
		9.26			5.25
		8.7			2.98
		7.91			2.68
		7.81			1.48
		6.36			1.04
		6.1
		4.47
		1.95
		1.52
Tubers sampled at 69 DAT
			Tuber number	Each tuber weight (g)
Well-watered	Deficient N	Sample 1	6	48.43	38.13	28.64	32.03	11.18	6.43
		Sample 2	8	22.72	21.43	39.36	20.39	24.51	13.54	17.53	10.52
		Sample 3	9	31.53	15.17	33.91	39.05	24.62	11.42	6.58	7.15	2.92
		Sample 4	8	29.13	22.16	37.76	23.63	25.67	15.63	13.87	8.24
		Sample 5	7	24.58	28.05	63.03	21	19.31	11.99	7.45
		Sample 6	8	30.59	50.75	14.74	30.61	48.76	9.68	4.29	2.87
		Sample 7	5	48.57	31.41	36.32	22.16	18.85
		Sample 8	9	24.92	47.16	25.11	20.31	16.34	17.04	13.7	8.26	6
	Sufficient N	Sample 1	8	72.05	40.47	26.04	38.33	41.74	30.45	18.58	10.48
		Sample 2	6	96.78	59.71	37.1	49.76	27.91	17.61
		Sample 3	7	80.87	74.28	35.57	43.7	37.81	15.69	1.95
		Sample 4	8	91.61	56.39	63.25	41.53	25.21	15.53	13.78	12.39
		Sample 5	10	43.32	51.41	39.36	29.94	25.77	17.2	4.47	10.53	9.26	11.33
		Sample 6	10	38.08	27.57	30.76	33	17.69	23.62	14.78	10.48	7.91	6.1
		Sample 7	8	78.81	49.86	57.36	22.44	14.69	9.59	6.36	1.52
		Sample 8	12	65.13	43.41	35.24	30.65	26.97	27.99	19.71	15.22	18.22	17.62	8.7	7.81
	Excess N	Sample 1	7	42.56	53.37	48.9	40.06	37.31	12.43	7.8
		Sample 2	5	45.31	41.2	44.41	59.7	16.98
		Sample 3	5	83.62	46.51	30.32	16	1.43
		Sample 4	5	93.88	62.4	30.25	32.78	11.79
		Sample 5	6	42.93	43.81	37.69	39.93	24.84	17.46
		Sample 6	7	52.75	42.66	32.86	29.57	21.97	11.66	10.12
		Sample 7	6	94.78	50.64	35.45	20.62	29.18	17.14
		Sample 8	7	50.3	40.98	37.11	26.05	19.4	17.33	18.78
Moderate water stress	Deficient N	Sample 1	6	29.31	40.54	45.29	30.24	12.36	2.58
		Sample 2	5	75.59	34.22	28.74	17.66	13.19
		Sample 3	8	25.81	48.27	24.07	13.65	21.27	14.2	17.04	3.29
		Sample 4	7	56.56	28.44	33.24	16.29	19.74	11.62	9.11
		Sample 5	8	49.7	39.92	20.65	19.78	14.11	6.78	8.34	4.93
		Sample 6	6	51.92	41.56	32.01	26.46	12.52	4.93
		Sample 7	3	57.1	61.17	31.81
		Sample 8	8	51.16	31.72	22.02	15.03	14.18	8.9	4.71	10.89
	Sufficient N	Sample 1	7	92.14	58.13	54.62	34.41	17.2	15.47	1.04
		Sample 2	7	66.6	37.08	35.59	41.34	19.19	16.22	2.68
		Sample 3	9	77.49	43.32	33.61	26.52	26	23.2	14.95	9.59	7
		Sample 4	9	39.11	38.16	33.22	32.8	17.04	18.32	19.3	9.66	5.25
		Sample 5	6	83.52	31.14	50.43	41.61	25.24	17.34
		Sample 6	7	72.45	75.81	53.68	22.87	27.29	14.95	7.78
		Sample 7	10	86.48	44.74	43.16	28.18	28.96	19.69	13.85	16.71	7.15	2.98
		Sample 8	10	68.24	40.4	46.56	32.14	35.58	16.29	13.99	10.99	5.51	1.48
	Excess N	Sample 1	9	59.49	40.21	41.52	37.05	25.64	9.48	8.45	6.36	1.25
		Sample 2	7	42.36	42.82	18.97	38.27	17.59	16.6	12.93
		Sample 3	6	84.99	36.7	21.17	24.54	16.99	8.66
		Sample 4	7	68.33	30.83	25.82	12.26	14.62	7.85	7.27
		Sample 5	6	65.47	56.08	41.05	49.43	19.6	5.73
		Sample 6	8	35.68	22.12	20.23	22.5	30.36	12.06	13.89	11.63
		Sample 7	8	58.71	41.87	41.97	31.06	21.06	14.45	10.75	20.64
		Sample 8	7	52.26	15.85	36.71	20.71	21.58	22.29	8.51
Serious water stress	Deficient N	Sample 1	9	43.38	33.18	12.01	18.84	13.35	14.15	6.36	5.97	1.51
		Sample 2	4	28.22	31.88	49.2	27.57
		Sample 3	6	49.99	30.52	31.81	12.4	10.15	10.2
		Sample 4	8	55.64	18.67	26.9	15.39	11.52	11.68	5.26	2.8
		Sample 5	5	60.6	33.39	21.5	25.14	5.92
		Sample 6	6	62.1	23.8	31.62	16.06	13.73	4.29
		Sample 7	6	77.63	20.61	14.76	17.35	8.24	6.11
		Sample 8	5	40.18	25.06	32.79	24.22	30.12
	Sufficient N	Sample 1	9	67.58	59.63	33.04	27.06	20.97	15.49	6.93	10.47	3.91
		Sample 2	7	68.22	58.94	32.66	21.84	22.47	4.37	3.19
		Sample 3	8	40.31	38.27	47.19	27.78	22.29	17.96	1.34	1.33
		Sample 4	5	57.97	44.96	25.08	15.09	30.96
		Sample 5	6	51.89	42.7	60.84	27.25	26.7	12.02
		Sample 6	7	77.42	32.55	29.65	27.95	20.91	22.09	4.76
		Sample 7	6	62.16	38.13	41.05	20.35	39.66	4.96
		Sample 8	8	36.96	29.09	29.06	20.56	20.89	18.17	17.94	12.77
	Excess N	Sample 1	5	36.03	23.36	15.97	11.05	3.38
		Sample 2	4	68.24	47.56	22.2	25.47
		Sample 3	7	31.53	52.79	10.27	10.4	13.01	7.45	5.54
		Sample 4	5	53.34	21.68	19.94	14.36	5.38
		Sample 5	5	32.2	26.58	26.17	18.31	11.58
		Sample 6	4	58.82	45.34	8.84	5.07
		Sample 7	6	54.38	43.69	43.73	27.94	28.2	1.25
		Sample 8	7	52.71	33.57	36.48	9.5	11.28	2.62	2.53

## Sheet: Nitrogen content
Nitrogen content in leaves (mg g-1 dry weight)
		Mean				SE
	Time(DAT)	36	47	58	69	36	47	58	69
Well-watered	Deficient N	39.9143	27.7078	21.0953	0	0.1169	0.4322	0.078	0
	Sufficient N	41.6729	41.1695	40.4083	30.8495	0.4976	1.7349	0.1803	0.1033
	Excess N	55.9869	51.9372	42.4519	35.7288	0.1775	0.7452	0.0154	0.0927
Moderate water stress	Deficient N	35.7765	27.5759	19.9953	0	0.1365	0.0471	0.0577	0
	Sufficient N	53.7696	42.1594	36.576	28.76	0.303	0.1585	1.0567	2.6655
	Excess N	57.6971	45.4735	42.2644	33.9254	0.1472	0.8264	0.0029977	0.15
Serious water stress	Deficient N	34.4823	28.9478	20.7137	0	0.1596	0.0591	0.0398	0
	Sufficient N	49.8782	41.0153	34.6815	30.0096	0.2663	0.1229	0.1824	0.5807
	Excess N	56.4753	46.8885	40.0108	33.9151	2.2097	0.23	0.4541	0.553
Nitrogen content in stems (mg g-1 dry weight)
		Mean				SE
	Time(DAT)	36	47	58	69	36	47	58	69
Well-watered	Deficient N	9.4135	6.2118	7.5343	5.5383	0.0757	0.12	0.2125	0.128
	Sufficient N	23.4279	17.9614	16.0623	14.637	1.1417	0.8217	0.07	0.2202
	Excess N	29.4837	24.2781	19.8424	19.9603	1.1058	0.35	0.2709	0.5845
Moderate water stress	Deficient N	7.6727	6.5635	6.0761	6.4144	0.1174	0.2497	0.0842	0.2023
	Sufficient N	20.973	17.0657	16.8369	13.0798	0.03	0.3197	0.4509	1.4542
	Excess N	32.3374	23.9449	19.0645	19.2005	0.0178	0.5324	0.7601	0.0381
Serious water stress	Deficient N	7.4454	7.5653	7.0119	6.78	0.01	0.2278	0.0908	0.0176
	Sufficient N	24.6328	19.9899	16.7719	15.8211	0.11	0.5674	0.0947	0.087
	Excess N	32.2463	27.9205	21.3475	18.7849	0.3499	0.0883	0.6031	0.663
Nitrogen content in tubers (mg g-1 dry weight)
		Mean				SE
	Time(DAT)	36	47	58	69	36	47	58	69
Well-watered	Deficient N	7.1504	7.2383	6.7857	5.3451	0.3522	0.0084778	0.2008	0.1865
	Sufficient N	11.3425	9.8232	10.0317	8.9076	0.0981	0.2735	0.2449	0.0959
	Excess N	11.1446	11.3301	8.5857	8.0543	0.1574	0.1543	0.4774	0.0641
Moderate water stress	Deficient N	8.0746	6.1584	6.4353	5.7806	0.3012	0.0251	0.1684	0.0679
	Sufficient N	8.9498	8.7631	9.7906	7.5416	0.1222	0.4448	0.5262	0.236
	Excess N	11.9487	11.9918	12.8893	9.5156	0.1007	0.2223	0.1618	0.125
Serious water stress	Deficient N	6.1657	7.0566	5.8866	5.4726	0.2457	0.151	0.1115	0.1868
	Sufficient N	10.0493	9.5044	9.3683	9.1539	0.1262	0.1136	0.36	0.04
	Excess N	11.7908	11.7278	11.8517	10.906	0.1527	0.2982	0.1254	0.0903
